# Supplementary material for: Effectiveness of Workplace Interventions for Improving Absenteeism, Productivity, and Work Ability of Employees: A Systematic Review and Meta-Analysis of Randomized Controlled Trials
Source: Int J Environ Res Public Health. 2020 Mar 14;17(6):1901. doi: 10.3390/ijerph17061901 (PMC7142489; doi:10.3390/ijerph17061901)
Supplement: Supplementary file 1 [file ijerph-17-01901-s001.zip]

Archive with 2 entries (2 files):
- Supplementary File 1- PRISMA 2009 checklist_26.02.2020.doc
- Supplementary file_2_26.02.2020.xls
