# Supplementary material for: Effectiveness of Workplace Interventions for Improving Absenteeism, Productivity, and Work Ability of Employees: A Systematic Review and Meta-Analysis of Randomized Controlled Trials
Source: Int J Environ Res Public Health. 2020 Mar 14;17(6):1901. doi: 10.3390/ijerph17061901 (PMC7142489; doi:10.3390/ijerph17061901)
Supplement: Supplementary file 1 [file ijerph-17-01901-s001.zip › Supplementary file_2_26.02.2020.xls]

## Sheet: Full1
	AUTHOR, YEAR	TITLE	STUDY DESIGN	COUNTRY	N OF PARTICIPANTS	Objective	Principal outcomes	TYPE OF PARTICIPANTS	ACTIVITY TYPE OF WORK	AGE OF PARTICIPANTS	STRATIFICATION	DURATION OF INTERVENTION	TYPE OF INTERVENTION	WHAT?	HOMEWORK?	FACE TO FACE OR WEB	DURATION OF ACTIVITIES	HOW MANY SESSIONS?	GROUP OR INDIVIDUAL	WHO PROVIDED?	WHERE?work hours?	BRIEF DESCRIPTION	OUTCOME	MEASURE TOOL	RESULTS	RESULTS	QUALITY TOTAL	Selection Bias	Study Design	Confounders	Blindings	Data collection methods	Drop-outs
	Allexandre 2016	A Web-Based Mindfulness Stress Management Program in a Corporate Call Center: A Randomized Clinical Trial to Evaluate the Added Benefit of Onsite Group Support.	RCT	EUA	n= 161 (I=124; C=37)	The objective of this study is to determine the effectiveness of an 8-week web-based, mindfulness stress management program (WSM) in a corporate call center and added benefit of group support.	perceived psychosocial stress	Collector (calling)	Sedentary	>18y	No	8-week + 16-week of follow-up	Education	Stress management through mindfullness	No	face-to-face + web-based	1 hour	8 sessions	Group	professional expertise	work-hours	The WSM program is an 8-week online, interactive, educational program based on mindfulness meditation: Each week, participants are introduced to a new mindfulness theme and meditation techniques. They have access to an introductory talk (written/audio formats) on the theme of the week. Participants receive twice a week e-mail reminders to access the website and practice meditation. Participants c…	productivity	Number of calls and dollars collected	Non-effective	No significant effects in productivity	WEAK	Strong	Strong	Strong	Weak	Weak	Moderate
	Andersen 2015	Efficacy of 'Tailored Physical Activity' on reducing sickness absence among health care workers: A 3-months randomised controlled trial.	RCT	Denmark	n= 54 (I=27; C=27)	To evaluate the efficacy of Tailored Physical Activity versus reference group in reducing the number of self-reported days of sickness absence	sickness absence	health care workers	non-sedentary	I=45.1y; C=47.1y	musculoskeletal pain in back or upper body	2-year	Physical activity	AF	no	face-to-face	50 min/session	30 sessions	Group and Individual	Physiotherpist	work-hours	Combination of aerobic fitness and strenght training for 50 min three times per week over ten weeks during work hours.	absenteeism	Nordic Musculoskeletal Questionnaire "How many days in total have you been on sick leave because of musculoskeletal trouble (such as ache, pain, discomfor) during the last 3 months?" (0 days, 1-7 days, 8-30 days, >30 days)	Non-effective	A intervention was not significantly more effective than control in reducing sickness absence caused by musculoskeletal troubles.	WEAK	Strong	Strong	Strong	Weak	Weak	Strong
	Arbogast JW, et al. 2016	Impact of a Comprehensive Workplace Hand Hygiene Program on Employer Health Care Insurance Claims and Costs, Absenteeism, and Employee Perceptions and Practices	RCT	EUA	(I= 604; C= 782)	To determine the efficacy of a multimodal hand hygiene intervention program in reducing health care insurance claims for hygiene prevantable infections, absenteeism, and subjective impact employees.	Number of health care insurance claims and absenteeism.	Workers of safe company	Sedentary	>18y	No	13-month	Multicomponent	Hygiene of hands	No	face-to-face	1 minute/session	1 session	Individual	ns	work hours	Hygiene of hands training in intervention and control group) + sanitary alcohol only in intervention group (Every employee in the intervention group was also given a 1-ounce bottle of hand sanitizer for personal use. Replenishment product was stored in the supply room and made easily available to individual employees upon request.)	absenteeism	Total days that are not going to work due to a disease	Non-effective	During the first full year of the intervention period versus the prior 12 months, the intervention group had 7.7% less absences compared with the control group, which was not statistically significant (P=0.344).	WEAK	Weak	Weak	Strong	Weak	Weak	Weak
	Borness C, et al. 2013	Putting Brain Training to the Test in the Workplace: A Randomized, Blinded, Multisite, Active-Controlled Trial	RCT	Australia	n= 88 (I=45; C= 43)	To investigate the real-world efficacy of cognitive training in the workplace, involving employees from across the working-age spectrum and addressing many of the design issues that have limited trials to date.	Cognitive, wellbeing and productivity outcomes	White collar	Sedentary	≈40y	No	16-week	Education	Domains of memory, attention, language, executive function and visuopatial abilities	No	online	20 minute/session	48 sessions	Individual	computer	work hours	Cognitive training (intervention group) comprised 36 HappyNeuron exercises across the domains of memory, attention, language, executive function and visuospatial abilities delivered online to each worksite using the Spark!TM software system. In each session, subjects completed a number of exercises from across a range of these domains, and were gradually challenged by exercises of greater cogniti…	productivity	performance (scale of company)	Non-effective	There were no significant TIME x TRAINING GROUP differences on various measures of productivity over the short term.	WEAK	Strong	Strong	Strong	Weak	Weak	Strong
	Brox 2005	Health-related quality of life and sickness absence in community nursing home employees: Randomized controlled trial of physical exercise	RCT	Norway	n= 119 (I=63; C=56)	To evaluate the effectiveness of physical exercice training at the workplace for improving health-related quality of life and reduce sick leave.	Aerobic fitnees, health-related quality of life and sickness absence	Employers of community nursing home	non-sedentary	42.5y	No	1-week	Physical activity	PA	No	face-to-face	1h /week	12 sessions	Group	Experienced instructors	work-hours	The fitness programme consisted of a weekly session lasting 1 h. Employers could attend exercsise classes held weekly at two different times.	absenteeism	Number of sick days	Non-effective	No differences between groups were found for sickness absence	WEAK	Weak	Strong	Weak	Weak	Moderate	Moderate
	Carr 2016	Total Worker Health Intervention Increases Activity of Sedentary Workers.	RCT	EUA	n=60 (I=30; C=30)	To test an integrated intervention on occupational sedentary/physical activity behaviors, cardiometabolic disease biomarkers, musculoskeletal discomfort, and work productivity.	Occupational sedentary and physical activity behaviors	office employees	Sedentary	45y	Overweight and obesity	16-week	Multicomponent	PA, occupational stress, workstation, posture,.	No	face-to-face + virtual	30-min face-to-face consultation + tips and emails	1 face-to-face consultation + 3 weekly emails promoting posture	Individual	---	work-hours	1 face-to-face consultation each 30-45 min participants were encouraged to shift their posture Participants were provided tips for optimizing their workstation, and workstation adjustement were implemented 3 weekly emails promoting posture regular breaks from sitting small changes to the work environment tips for reducing occupational stress	productivity	WHO health and work performance questionnaire	Non-effective	No significant intervention effects were observed for any work productivity items measured on the Health and Work Performance Questionnaire (data not presented).	MODERATE	Strong	Strong	Strong	Weak	Moderate	Strong
	Christensen 2013	Effects on presenteeism and absenteeism from a 1-year workplace randomized controlled trial among health care workers.	CLUSTER RCT	Denmark	n= 144 (I= 76; C= 68)	To assess whether intervention consisting of a combination of diet, physical exercise and cognitive behavioral traning would improve productivity and workability and reduce sickness absence	Absenteeism and presenteeism	Health workers of elderly	non-sedentary	> 40y	No	13-month	Education	PA, Diet and cognitive behaviour	Yes	face-to-face	1h /week	48 sessions	Group	---	work-hours	Sessions of AF, Diet and cognitive behaviour at workplace	absenteeism, work ability, and performance, productivity & presenteeism	Performance, productivity & presenteeism: FINALE-questionnaire (Holtermann A. 2010) Absenteeism: sickness absence registrations (<14 days)	Non-effective	At 12-month in the target population: Workability I:-0.31±1.38, C:-0.08±2.26; p=0.748; Days of short sickness absence: I:1.87±16.34, C:-2.20±16.18; p=0.167;productivity I:-0.37±2.00, C: -0.6±2.15; p=0.759	WEAK	Moderate	Strong	Strong	Weak	Weak	Strong
	Dalager 2015	Does training frequency and supervision affect compliance, performance and muscular health? A cluster randomized controlled trial.	CLUSTER RCT	Denmark	n=573 (I1=116; I2=126; I3=106; I4=124, C=101)	To determine the effect of one weekly hour of specific strengh training within working hours on compliance, muscle health and performance, behaviour and work performance	working hours on compliance, muscle health and performance, behaviour and work performance	office employees	Sedentary	18-65y	No	20-week	Physical activity	PA	No	face-to-face	1hour/week	20 weeks	Group	experienced trainers	work hours	I1=60-min training session /week with supervision with nine exercises; I2: three 20-min training session/week with supervision with three exercices; I3: nine 7-min training/week with supervision and one exercice; I4: three 20-min training session/week with minimal supervision and three exercises. CG: any training.	work ability and productivity	Work ability: work ability index (WAI) Productivity: was rated on a 11-step numerical rating scale (How do you perceive your overall productivity the last four weeks?)The rating went from 0 (worst) to 10 (the best).	Non-effective	No significant change in WAI or productivity were detected.	WEAK	Weak	Strong	Strong	Weak	Weak	Moderate
	De Zeeuw 2010	Workplace exercise intervention to prevent depression: A pilot randomized controlled trial	RCT	Netherlands	n=27 (I= 14; C= 13)	To evaluate whether it is pfeasible to deliver an exercise program to inactive employees with minimal syntoms of depression, and the size of effects on the mental and physical health of employees.	Depression , physical measures, exercice behaviour and sick leave	Workers of safe company	Sedentary	>18-65y	Depression	10-week	Multicomponent	AF + education of healthy lifestyles	No	face-to-face	40-50 min/session	20 sessions	Individual	instructor	work-hours	AF sessions + recommendations of healthy lifestyles	absenteeism	The number of days absented from work during the 10-week study period	Non-effective	In the exercice group the change on sickness absence was -1.1 (3.8) and in the control group -0.1 (2.6); p>0.05.	MODERATE	Weak	Strong	Moderate	Weak	Moderate	Strong
	Donath L, et al. 2014	Repetitive Daily Point of Choice Prompts and Occupational Sit-Stand Transfers, Concentration and Neuromuscular Performance in Office Workers: An RCT	RCT	Switzerland	n= 31 (I=15; C=16)	To examine the effects of daily point of choice prompts on standing time increases in office workers.	Sitting and standing times	Office workers	Sedentary	I= 45y (±12) C= 40y (±10)	No	12-week	Education	Standing time	No	pop-up message	3 pop-up message/day	60 days	Individual	computer	work hours	All included participants were supplied with HAWDs from Office Plus (Ergon, 1.8 m × 0.72 m). A three-lined pop-up message (“prolonged sitting is harmful! (Attention)—Change your working position! (Affordance)—Lift up your working desk” (Action)) was used to promote standing time. This message appeared daily at 10:00, 13:00 and 15:00. Prompts appeared daily for a 12 week interventional period whil…	performance	test d2 of Brickenkamp: is a paper and pencil test used to examine attention and concentration processes	Non-effective	No time × group interaction effects were found for concentration performance (CONP). I: 157(52) to 181(52), C:154(36) to 179(37); Group*time interaction p=0.80	WEAK	Weak	Moderate	Strong	Weak	Weak	Weak
	Duijts 2008	Effectiveness of a preventive coaching intervention for employees at risk for sickness absence due to psychosocial health complaints: results of a randomized controlled trial.	RCT	Netherlands	n=151 (I=76, C=75)	To assess the effectiveness of a preventive coaching intervention on sickness absence due to psychosocial health complaints and on general well being of employees.	Sickness Absence	Health care and Education sector workers	differ among participants	18-65y	at risk for sickness absence due to psychosocial Health complaints	6-month	Education	coaching	No	face-to-face	1 h/session	7 to 9 sessions	Individual	coaches	(-)	Intervention group: individuals at risk for sickness absence were done a first session to discuss practicable personal and coaching objectives. The second session was a three-way consultation, involving the employee supervisor and coach. From session 3 to 6, were individual meetings between employee and coach. The program ended with a second three-way consultation.	absenteeism	Sickness absence: sickness absence due to psychosocial health complaints	Non-effective	Sickness absence did not change significantly.	WEAK	Weak	Strong	Strong	Weak	Moderate	Moderate
	Ebert 2014	Efficacy of an internet-based problem-solving training for teachers: Results of a randomized controlled trial	RCT	Germany	n=150 (i:75; c:75)	To evaluate the efficacy of internet based problem solving training	Depression symtome severity	working teacher	Sedentary	18-65y	Depression	6-month	Counseling	internet-based problem-solving training	Yes, practice problem-solving exercises	online	ns	5 sessions	Individual	ecoach: psychologists and trained Master's levelpsychology students	ns	Intervention: five lessons (1 session/week) to acquire different problem-solving techniques. Alos, training include components for behavioral activitation with respect to important values in life. Control: no online intervention but had full access to the treatment for occupational health.	absenteeism; Work ability	Work ability: General and work-specific self-efficacy (GSE) questionnaire Absenteeism: self-reported sick leave days of participants during the past four weeks	Non-effective	Work ability (B: 0,08, SE:0,74) and absenteeism no change among companring groups (p>0.05).	MODERATE	Strong	Strong	Strong	Weak	Strong	Moderate
	Ebert 2016	Self-guided internet-based and mobile-based stress management for employees: results of a randomised controlled trial.	RCT	Germany	n=263 (I=131; C=132)	To evaluate the efficacy of a selg-guided internet-baed stress management intervention	Perceived stress	insurance company workers	Sedentary	18-65y	Stress	7-week + 6-month follow-up	Education	stress management	Yes, homework assignments to transfer knowledge to their daily life.	online	45/60 min/session	7 sessions	Individual	---	(-)	Intervention: 7 online sessions about stress-management based on texts, exercises and testimonials, audio and video files. Also, participants received automatic motivational text messages.	Absenteeism presenteeism	Absenteeism: number of loss days Presenteeism: number of days reduced efficiency at work while feeling ill	Non-effective	At 6-month follow-up, between groups effect (-1.3 (2.6 to 0.0) p>0.05 in absenteeism.	WEAK	Strong	Strong	Weak	Weak	Moderate	Strong
	Edries N, et al. 2013	The impact of an employee wellness programme in clothing/textile manufacturing companies: a randomised controlled trial	RCT	South Africa	n=80 (I= 39; C= 41)	To evaluate the short-term effects of an employee wellness programme on HRQoL, health behaviour change, body mass index (BMI) and absenteeism amongst clothing and textile manufacturing employees.	Quality of life	Manufacturing workers	non-sedentary	ns	No	6-week	Multicomponent	health promotion and physical activity practice	No	face-to-face	1 hour/session	6 sessions	Group	physiotherapist	work hours	Group session about cognitive behavioural therapy. The sessions which were facilitated by a physiotherapist comprised of a 30-minute health promotion talk and a 30-minute exercise class. The talks were structured to promote self-efficacy by teaching participants the skills of goal setting, pacing and self-reflection. Each week the workshops addressed a different theme. The themes were pain, back …	absenteeism	Total days that are not going to work. Absentee records were obtained for all participants from the human resource officer of each factory.	Non-effective	Absenteeism was assessed for the six week period before the start of the study, six weeks during the study, and the six week period after the completion of the study. There were no significant differences detected between the two groups. However, both groups took less time off work from the beginning to the end of the study.	MODERATE	Strong	Strong	Strong	Weak	Moderate	Strong
	Esmaeilzadeh 2014	Effects of ergonomic intervention on work-related upper extremity musculoskeletal disorders among computer workers: a randomized controlled trial.	RCT	Turkey	n=81 (I=40; C=41)	To determine effects of ergonomic intervention on work-related upper extremity muscoloeskeletal disorders	muscoloeskeletal syntoms, medical care seeking, medication use and sick absenteism, funtional status and health-related quality of life.	Computer workers	Sedentary	18-60y	upper extremity musculoskeletal disorders	6-month	Multicomponent	ergonomic training	No	face-to-face	a) 90 min/session c) time not described	a) 2 sessions training c) 2 sessions = 4 sessions total	Group and individual	researchers qualified in ergonomic training	work-hours	Intervention= three-part intervention a) comprenhensive ergonomic training, b) ergonomic training bouchure, c) workstation evaluation.	absenteeism	Absenteeism: self-reported number of days needed for medical care or medication use, and sick absenteeism during the last 3 months.	Non-effective	Change in absenteeism (I=0.0 (0.2) and C=0.0(0.2); p=0.483	WEAK	Moderate	Strong	Moderate	Weak	Weak	Strong
	Furukawa 2012	Telephone cognitive-behavioral therapy for subthreshold depression and presenteeism in workplace: a randomized controlled trial.	RCT	Japan	n= 138 (I= 58; C= 80)	ns	depression severity	Manufacturing workers	non-sedentary	>20-57y	Depression	4-month	Education	Depression and behavioural skills	Yes	telephon session + emails	30-45 minutes/session	8 sessions	Individual	master-level, doctor-level and postdoctoral clinical pyschologist, social workres or nurses with at least 1 year of clinical experiences	outsite working hours	Education session through telephone + abstract by email + homework	productivity	HPQ: absolute presenteeism, relative presenteeism, and hours worked past 4 weeks.	Non-effective	Absolute presenteeism (I:62.4 (58.1 to 66.7), C:59.9 (55.8 to 64.0); p=0.44), relative presenteeism (I:104.0 (95.6 to 112.5, C:103.3 (95.2 to 111.3), p=0.50), and hours worked past 4 weeks (I:199 (186 to 212), C:190 (178 to 203), p=0.59) did not change significantly comparing intervention and control group.	WEAK	Weak	Strong	Moderate	Weak	Moderate	Strong
	Geraedts 2014	Short-term effects of a web-based guided self-help intervention for employees with depressive symptoms: randomized controlled trial.	RCT	Netherlands	n=231 (I=116; C=115)	To test the effectiveness of a Web-based guided self-help course for employees with depressive symptoms.	depressive symtomes	banking, research, security and university workers	differ among participants	18-65y	Depressive symptomes	8-week	Education	Problem-solving treatment + cognitive therapy + guideline to prevent work-related stress	Yes	Online	Online session	6 sessions (1 session/week)	Individual	Master's students in clinical psychology with 6h of training	ns	Intervention= web-based intervention based on Problem-solving treatment + cognitive therapy + guideline to prevent work-related stress. Participants were asked to submit their weekly assignment via the website after the completion, and subsequently 3-d later they received a feed-back from the coach. Control = they did not receive treatment and support from coaches.	Performance	Performance = HPQ	Non-effective	I= 4.1 (1.6) to 3.6 (1.5) p<0.001; C=4.3 (1.8) to 3.6 (1.5) p<0.001; difference between groups p>0.05	WEAK	Weak	Strong	Strong	Weak	Moderate	Moderate
	Gram 2012	Does an exercise intervention improving aerobic capacity among construction workers also improve musculoskeletal pain, work ability, productivity, perceived physical exertion, and sick leave?: a randomized controlled trial.	RCT	Denmark	n=67 (I=35; C=32)	To investigate whether an exercice intervention, sucessfully increasing aerobic capacity, could affect muskoleskeletal pain, work ability, productivity, perceived physical exertion, and sick leave.	aerobic capacity, could affect muskoleskeletal pain, work ability, productivity, perceived physical exertion, and sick leave.	Construction workers	non-sedentary	18-65y	No	12-week	Physical activity	aerobic capacity training and muscle strenght training	No	face-to-face	3 * 12 min each session	12 sessions	Individual	Skilled instructor	work-hours	Intervention: aerobic capacity training and muscle strenght training; Control: no exercice training offered, but 1-hour lecture on general health promotion	absenteeism; Work ability;	Work ability: work ability index (WAI) Absenteeism: self-reported sick-leave about previous 3 months	Non-effective	The work ability changes (I=0.4±1.6; C=-0.1±1.3; p=0.21). The Sick Leave changes (I=0.7±2.2; C=0.1±4.6; p=0.91)	MODERATE	Moderate	Strong	Strong	Weak	Moderate	Strong
	Imamura 2015	Effects of an internet-based cognitive behavioral therapy intervention on improving work engagement and other work-related outcomes: an analysis of secondary outcomes of a randomized controlled trial.	RCT	EUA	n=722 (I=361; C=361)	To examine the effects of an iCBT program on improving work engagement and work performance in the general working population.	Work engagement, work performance and sickness absence	Information technology company employees	Sedentary	20-60y	No	6-week	Counseling	Cognitive behavioral therapy-based stress management skills intervention	Yes. Participants at the end of each session, were asked to facilitate their learning (voluntary)	online	30 minute/session	6 sessions	Individual	trained clinical phychologists	ns	The CBT include self-monitoring, cognitive reconstructing, relaxation, assertiveness and problem solving. Participants in the control group receive a short email message of non-CBT stress management tips.	absenteeism performance	performance: HPQ Absenteeism: sick leave during the past 3 months	Non-effective	The program showed a marginally statistically significant effect on sick leave days during 3 months (t=-1.84; p=0.07). In the HPQ, there are no changes.	MODERATE	Strong	Strong	Strong	Weak	Moderate	Moderate
	Jakobsen 2015	Physical exercise at the workplace prevents deterioration of work ability among healthcare workers: cluster randomized controlled trial.	CLUSTER RCT	Denmark	n= 200 (I= 111; C=89)	To investigate the effect of workplace versus home-baed physical exercice on work-ability	work ability	Health workers	non-sedentary	42y (±12) (18-67y)	No	10-week	Education	AF and coaching	No	face-to-face	30-45min/session	5 coaching sessions + AF sessions in group	Group	instructor	work hours	5 sessions about motivational training in group	work ability	Work ability: work ability index (WAI)	effective	WAI score (change in intervention: 0.2(-0.4,0.9)) (change in control -0.9(-1.6, -0.2). P=0.03	MODERATE	Strong	Strong	Strong	Weak	Moderate	Strong
	Jørgensen 2011	Effects on musculoskeletal pain, work ability and sickness absence in a 1-year randomised controlled trial among cleaners	CLUSTER RCT	Denmark	n=363 (I1=120; I2=121; C=122)	To evaluate the effect of either physical activity coordination training or cognitive behavioral training on muskuloeskeletal pain, work ability and sickness absence	sickness absence	cleaning workers	non-sedentary	18-65y	No	9-month	Multicomponent	1) Physical activity training 2) cognitive-behaviour	No	face-to-face	1) 20-min/session; 2) 2 hours/session (3-month) + 1 hour/session (6 month)	1)18 sessions + 2a) 6 sessions + 2b) 6 sessions = 30 sessions	Group	1) Instructor; 2) trained group leader	work-hours	1) Physical activity sessions of intensive physical activity coordination exercises providing high activation of stabilising muscles. 2) The cognitive behaviour session mainly comprised group discussions of issues regarding pain-related dysfuntional attitudes. Moreover, education on physical activity, problem-solving, relaxation techniques, and practice of the coping skills in the home environmen…	absenteeism; Work ability;	Work ability: Work Ability Index (WAI) Absenteeism: sickness absence data were obtained from local database. The collection of data started 6 month before intervention begin until the end of intervention. Sickness spells and days were registered.	Non-effective	No significant difference in sickness absence. Work ability (mean±SD): intervention1: 7,6±2,0 to 7,8±1,9; intervention2: 7,5±2,1 to 7,5±2,1; control group: 7,3±2,2 to 7,4±2,4 (p>0,05).	MODERATE	Moderate	Strong	Strong	Weak	Moderate	Moderate
	Kant 2008	Structured early consultation with the occupational physician reduces sickness absence among office workers at high risk for long-term sickness absence: a randomized controlled trial	RCT	Netherlands	n= 263 (I= 132; C= 131)	To prevent or reduce sickness absence	Sickness Absence	Workers of bank	Sedentary	>18-65y	Employees at high-risk for long-term sickness	One-time specific event+ 12-month of follow-up	Counseling	Working conditions and working context	No	face-to-face	30 minute/session	1 session	Individual	occupational physician	ns	Individual 30-minute structured consultation with the occupational practitioner to discuss about symptom clarification, relation among symptoms and risk of future sickness absence and explanation of benefits of early treatment for the employee	absenteeism	Total days that are not going to work due to a disease	Effective	The total absence sickness duration was significantlly difference over 12 months of follow-up among both groups. IG: 17.36 (28.25) and CG: 31.13 (55.47); p=0.03.	WEAK	Weak	Strong	Weak	Weak	Moderate	Moderate
	Kimura 2015	Effect of a brief training program based on cognitive behavioral therapy in improving work performance: A randomized controlled trial.	RCT	Japan	n= 196 (I= 97; C= 99)	To evaluate the effectiveness of a brief training program on Cognitive Behavioral Therapy for improving work performance of employees.	Work performance	Workers of electric company	non-sedentary	18-65y	No	1-month	Education	Cognitive behaviour	Yes	face-to-face + web-based	120min group session + homework web-based	3 sessions	Group	cognitive therapy specialist	ns	Groupal session about therapy of cognitive behavioural	productivity	How was your work performance in the past month compared to the one before? Please score below”, with response options ranging from “1: The worst in your working life” to “10: The best in your working life”.	Effective	Subjective work performance score significantly increased in the intervention group compared to control group (1.47 vs. 0.69, mean difference 0.78 (0.05 to 1.51; p=0.04).	WEAK	Strong	Strong	Strong	Weak	Weak	Weak
	Milligan-Saville JS, et al. 2017	Workplace mental health training for managers and its effect on sick leave in employees: a cluster randomised controlled trial.	CLUSTER RCT	Australia	n=44 (I= 25; C= 19)	To investigate the effect of mental health training on managers’ knowledge, attitudes, confidence, and behaviour towards employees with mental health problems, and its effect on employee sickness absence	Change in sickness absence	Firefighter	non-sedentary	>18y (49y)	No	2-month intervention (6-month follow-up)	Education	Mental health	No	face-to-face	4 hour/session	1 session	Group	researcher	ns	Managers in the intervention group received a combined mental health knowledge and communication training. The training consisted of three main topics: key features and effects of common mental health issues in the workplace; roles and responsibilities of senior officers in terms of employee mental health; and development of effective skills for discussing mental health matters with staff.	absenteeism	Total days that are not going to work	Effective	Work-related sick leave decreased in the intervention group and increased in the control group, and this group difference was significant. I (change sick leave pre to post intervention): −0·28 (−18%), C (change sick leave pre to post intervention): 0·28 (29%); p=0.049	WEAK	Strong	Strong	Weak	Weak	Weak	Moderate
	Morgan 2012	The impact of a workplace-based weight loss program on work-related outcomes in overweight male shift workers.	RCT	Australia	n= 110 (I= 65; C= 45)	To improve work-related outcomes	Change in body weight	Aluminium company	non-sedentary	18-65y	Overweight and obesity	3-month	Multicomponent	AF and diet	Yes	face-to-face + web-based	75min/face-to-face session	1 session face-to-face about general recommendations to weight loss + enter to web-site every day during 3-month	Group	ns	ns	1 session face-to-face about general recommendations to weight loss + web-site to enter weight each week and food and physical activity diaries daily + weight-loss handbook + and two financial incentives (50 dollars gift voucher to spend in a local sporting equipment	absenteeism and productivity	Absenteeism: Hours of leave (database registration) / productivity: WLQ	Effective	Absenteeism: Mean change from baseline: C=5.1 (0.5 to 9.6); I=(-)3.1 (-7.1 to 0.9); (p=0.01) Productivity loss %: Mean change from baseline: C=1.0 (-0.2 to 2.1); I= -1.0 ( -2.0 to 0.0); (p=0.01)	MODERATE	Strong	Strong	Strong	Weak	Moderate	Strong
	Nurminen E, et al. 2002	Effectiveness of a worksite exercise program with respect to perceived work ability and sick leaves among women with physical work.	RCT	Denmark	n=260 (I= 133; C= 127)	To evaluate the effect of worksite exercise intervention on perceived work ability and sick leaves	Perceived work ability and sick leaves	Laundromat woman	non-sedentary	>18 -64y (40y)	No	8-month of intervention+ 14-month of reinforcement	Physical activity	Prescription for exercise + sessions of physical activity	No	face-to-face	60 minute/session	26 sessions	Group + individual	physiotherapist	work hours	A physiotherapist gave every subject 30 minutes of feedback on the results of the physical capacity tests and also provided each subject with a prescription for exercise and counseling to increase their self-directed physical activity during leisure time. The sessions lasted 60 minutes once a week during workhours and totaled 26 sessions over an 8-month period. Two additional 60- minute reinforce…	work ability and absenteeism	Work ability: work ability index (WAI) / absenteeism: self-reported sick leaves during the past 12 months	Non-effective	There were no statistically significant differences in cumulative sick leave at the time of the 8-, 12-, or 15-month follow-up when the effectiveness was assessed by the workers who had had sick leave less than 10 days, over 10 days, and 10–30 days at the time of the baseline measurements. And, work ability index in relation to mental demands had improved statistically significant more in the con…	WEAK	Weak	Weak	Weak	Weak	Weak	Strong
	Palumbo 2012	Tai Chi for older nurses: a workplace wellness pilot study.	RCT	EUA	n=14 (I= 7; C= 7)	To assess the feasibility of a TaiChi workplace wellness program as a cost effective way to improving physical and mental health, reducing work related stress, and improving work productivity among older nurses in a hospital setting.	work productivity	Old nurses	non-sedentary	>40y	No	16-week	Education	AF	Yes	face-to-face	45 min/work + 10min/home 4 days week	1 week at workplace + 4 days/week at home	Group + individual	Tai Chi professor	work hours	Tai Chi	Productivity	Productivity: WLQ / productivity: replacement costs and indirect costs attributable to lower morale and productivity.	Effective	The Tai Chi group also showed a 3% increase in work productivity compared with the control group, as measured by the WLQ (p=0,03).	WEAK	Weak	Strong	Weak	Weak	Moderate	Weak
	Proper 2004	Worksite health promotion using individual counselling and the effectiveness on sick leave; results of a randomised controlled trial	RCT	Netherlands	n= 264 (I=97; C=167)	To investigate the effectiveness of a worksite health promotion programme by individual consuelling on sick leave.	Sick leave	civil servant (white-collar workers)	Sedentary	18-65y	No	9-month	Counseling	Individual conselling on health promotion	No	face-to-face	30 min /consultation	7 consultations	Individual	Physiotherpaist	work-hours	The counseling was primarly focused at increasing the level of physical activity, and secondarily at improving the dietary habits. If there was time, other request by employee could be treated, such as job stress and musculoskeletal symptomes. Control group only received information of healthy lifestyles written.	absenteeism	Sick leave data were obtained from each municiplaity service's personnel department. Absences due to holidays and pregnancy were excluded. The data were extracted as: sick leave rate and frequency of sick leave.	Non-effective	For both groups, the mean sick leave rate increased during the intervention, compared to before the intervention. The control group showed an increasae of 15,2 to 22,9 days, while the intervention group increased from 17,2 to 21,5 days, bit non significallly change. Frequency of sick leave showed a slight decrease over time for both groups, but no significant.	MODERATE	Strong	Strong	Moderate	Weak	Moderate	Strong
	Reijonsaari 2012	The effectiveness of physical activity monitoring and distance counseling in an occupational setting - results from a randomized controlled trial (CoAct).	RCT	Denmark	n= 521 (I= 264; C= 257)	To assess the effectiveness of an intervention on physical activity levels, sickness absence and productivity.	Physical activity, work productivity and sickness absence.	Workers of safe company	Sedentary	>18-65y	No	14-month	Counseling	AF	No	activity monitoring and distance counseling + telephon coach	12 months	No sessions	Individual	coach	work-hours	The intervention consisted of activity monitoring and distance counsueling during 12-month. At the begginig of the study, every subject set a daily physical activity score (accelerometer) in consultation with a counselor. The subjects has to upload their physical activity in an special software every week.	absenteeism and productivity	Absenteeism: Total days that are not going to work due to a disease / productivity: QQ instrument	Non-effective	The adjusted mean difference in accumulated sickness absence days during the 12 months between the intervention and control groups was 0.0 days (−1.2 to 0.9). The adjusted mean difference in the productivity during the 12 months between the intervention and control groups was −1.1. None of both singnificantlly effective.	MODERATE	Strong	Strong	Strong	Weak	Moderate	Strong
A	Shiri R, et al. 2011	The effect of workplace intervention on pain and sickness absence caused by upper-extremity musculoskeletal disorders	RCT	Finland	n=150 (I= 79; C= 71)	To assess the effect of an ergonomic intervention on pain and sickness absence caused by upper-extremity musculosketal disorders	Pain and sickness absence	Workers of safe company	Sedentary	>18-60y	Extremities' pain	One-time specific event + 12-month of follow-up	Organizational	Acommodations at work	No	face-to-face	One-time specific event	No sessions	Individual	physician and occupational physiotherapist	work hours	Physiotherapist in workplace for adapting the site of each worker	absenteeism	Absenteeism: Total days that are not going to work	Non-effective	During the 12-month of follow-up, the percentage of employees with sickness absence due to upper-extremity was 23.8% in the control group, compared to 19.1% in the intervention group (p=0.45).	WEAK	Weak	Strong	Strong	Weak	Strong	Weak
	Snetselaar L, et al. 2016	A Participatory Integrated Health Promotion and Protection Worksite Intervention: A Cluster Randomized Controlled Trial	CLUSTER RCT	EUA	n=280 (I= 138; C= 142)	To describe and evaluate an innovative approach to combining worksite wellness and ergonomics, with an emphasis on retention and absenteeism during the intervention.	Absenteeism, physical components summary, and mental components summary	Sedentary workers of different companys	Sedentary	>18y (45y)	No	36-month	Education	nutrition, physical activity, stress management, and ergonomics	No	face-to-face	30 minute/session	4 sessions	Group	___	work hours	The intervention group included a novel interactive participatory half-hour session that used the key principles of self-determination theory: competency, autonomy, and relatedness to build motivation for lifestyle behavior change. Self-determination theory provided the theoretical framework for the design of the intervention and guided the manner in which each topic was addressed. The group sele…	absenteeism	Absenteeism: Total days that are not going to work	Non-effective	The interpretation of the point estimate is that the impact of the intervention in year 1 was to reduce absenteeism by 6.63 hours per participant, all other factors held equal. None of the other results for the impact of the Be Hipp intervention on absenteeism hours in year 1 or year 2 for eithermodelwere close to achieving statistical significance.	MODERATE	Strong	Strong	Strong	Weak	Strong	Strong
	Strijk 2013	Effectiveness of a worksite lifestyle intervention on vitality, work engagement, productivity, and sick leave: results of a randomized controlled trial.	RCT	Netherlands	n= 730 (I=367, C=363)	To evaluate the effectiveness of the intervention on vitality, work engagement, productivity and sick leave.	Vitality	Hospital workers	non-sedentary	45-65y	No	6-month	Multicomponent	Vitality exercice intervention	No	face-to-face	45 min/session of yoga or aerobic and 30 min/session of personal coching	2 sessions/week (45 min) by 6-month and 3 individual visits with a coach	Group and Individual	skilled instructors and professionals	outside working hours	Intervention group received a 6-month intervention consisting in vitality exercice program (1 session/week of yoga and 1 session/week of aerobic with provision of free fruit and combined with 3 individual visits to personal vitality coach to change behaviours. Control group received written information about healthy lifestyles in general.	abseenteism, productivity	Productivity: HPQ Sick leave: obtained from a single-item question from the Productivity and Disease Questionnaire (PRODISQ) asking workers about the numbers of times they stayed home from work due to health problems during the past 3 months.	Non-effective	There were no significant differences in vitality, work engagement, productivity, and sick leave between the intervention and control group workers after either 6- and 12-months follow-up.	WEAK	Strong	Strong	Strong	Weak	Moderate	Weak
	Sundstrup 2014	Workplace strength training prevents deterioration of work ability among workers with chronic pain and work disability: a randomized controlled trial	RCT	Denmark	n=66 (I=33, C=33)	To evaluate the effect of two contrasting interventions on work ability	work ability	slaughterhouse workers	non-sedentary	16-65y	Pain intensity in the shoulder, elbow/forearm or hand/wrist	10-week	Physical activity	strengh intervention	Yes (in case of absence for work)	face-to-face	10 min/session	30 sessions in total	Group	skilled instructor	work hours	Intervention group received 3 sessions/week of high intensity strenght training, and control group received ergonomic training (as usual care) with education based on the practical outcomes of a worksite analysis and a hazard prevention system developed by health and safety of managers.	work ability	Work ability: work ability index (WAI)	effective	Compared with the ergonomic training group (control group), work ability increased in the strenght of training group (p<0.05).	MODERATE	Moderate	Strong	Strong	Weak	Moderate	Strong
	Takao 2006	Effects of the job stress education for supervisors on psychological distress and job performance among their immediate subordinates: A supervisor-based randomized controlled trial	RCT	Japan	n= 213 (I= 126; C= 87)	To explore the effects of a single session-session supervisor education program on immediate subordinates' psychological distress and job performance	Psychological distress and job performance	Workers of sake company	non-sedentary	>18-65y	No	1-hour (3-month follow-up)	Education	Mental health promotion	No	face-to-face	60 minute/session + 120 minute/ practice session	2 session	Group	psychologist and occupational physician	___	Training sessions to managers about mental health at workplace. The contents of the lecture wre as follows: consultation as a role of supervisors, attitudes requested for listeners and the active listening method. In the practice session, the roles of Listener, Talker and Observer, were played out, and afterwards each member's impressions and questions were dissussed.	Performance	Performance: Health and Work Performance Questionnaire (HPQ) of the World Health Organization	Effective	The intervention effects (time x group) were not significant for job performance among both male (p=0.252) and female (p=0.106). However, young male subordinates engaged in white-collar occupations showed significant intervention effects for job performance (p=0.029).	WEAK	Strong	Strong	Weak	Weak	Strong	Strong
	Terry 2011	The ACTIVATE study: results from a group-randomized controlled trial comparing a traditional worksite health promotion program with an activated consumer program.	CLUSTER RCT	EUA	n= 320 (I(tradicional)= 136 / I(activate consumer)= 85 / C=99)	To compare a traditional worksite-based health promotion program with an activated consumer program and a control program, related to health risk status, general health status, activation, productivity, and ability to assess heath information on the Internet.	Health risk status, general health status, activation, productivity, and ability to assess heath information on the Internet.	Health and airline workers	Sedentary	I1= 47.1y (±9.6) / I2= 43.8y (±10.6) / C= 42.3y (±11.2)	Cardiovascular risk	18-month	Education	Health promotion	No	face-to-face and telephon	ns	2 interventions: 1) 2 face-to-face and 11 telephone visits // 2) 1 face-to-face and 6 telephone visit	Individual	healthy lifestyle coach training (nurses and dietitian)	ns	2 interventions: traditional intervention (Precede-Procede intervention and Health Believe methods. The coaching model consist of 2 face-to-face and 11 telephone visits using motivational interviewing techniques to help participants to improve and take responsability of their health over 18 months ) and program of consumption activated (one face-to-face and 6 telephone visits over 18 months17/07/…	productivity	Productivity: Health and Work Performance Questionnaire (HPQ) of the World Health Organization	Non-effective	There are no changes in productivity comparing any intervention compared to controls. Traditional: 0.73 (0.2) 0.77 (0.18), Active: 0.71 (0.22) 0.77 (0.21), C: 0.71 (0.21) 0.74 (0.22). Activated consumer compared to other intervention and control (p=0.16). Traditional compared to control: (p:0.69).	WEAK	Moderate	Strong	Weak	Weak	Weak	Weak
	Toppinen-Tanner 2016	Preventing Sickness Absence With Career Management Intervention: A Randomized Controlled Field Trial.	RCT	Finland	n=718 (I=369, C=349)	To examine whether a group intervention focusing on building up preparadness for career management can prevent future sickness absence.	Sickness Absence	Municipal organizations, governamental organizations ans private interprises	differ among participants	40-65y	No	16-hour + 2 year follow-up	Education	Successful seniority	No	face-to-face	4 h/session	4 sessions	Group	Skilled trainers. Two employees from each company were trained as trainers for 4 days at the Finish Institute of Occupational Health. It was recommended that one of the trainers would come from occupational health services and the other from human resources.	work-hours	First day: defining one's own skills and strenghts, and career goals and interests. Second day: need of lifelong learning. Third day: career-related social resources, solving social conflicts, and managing stress and one's career. Four day, the participants built their own near future career plan and commited to it before finishing the program.	absenteeism	Absenteeism: all absense days and episodes of absensces between 1 year before the intervention, and 2 years after the intervention. Absences lasting 1-3 days are usually self-reported in organizations, whereas longer absences require a certificate.	Non-effective	The results shows that there were not statistically significant differences between total sickness absence days or sickness absence episodes of the intervention and the comparison group. However, the number of very long-term sickness absence episodes was significantly lower in the intervention group than in the comparison group at 2-y follow-up. Longer episodes (>14 days): OR (95%CI) 0.65 (0.42-1…	MODERATE	Moderate	Strong	Strong	Weak	Moderate	Strong
	Tsutsumi 2009	Participatory intervention for workplace improvements on mental health and job performance among blue-collar workers: a cluster randomized controlled trial.	CLUSTER RCT	Japan	n= 77 (I= 35; C= 42)	To explore the effects of partipatory intervention for workplace improvement on mental health and job performance among blue-collar workers manufacturing electronic equipment	job performance	Workers of electronic dispositive company	non-sedentary	>18-65y	No	12-month	Multicomponent	Stress and environmental	No	face-to-face	ns	3 sessions	Group	researcher	work hours	Leaders training + education about stress and work environmental + workshops	performance	Performance: Health and Work Performance Questionnaire (HPQ) of the World Health Organization	Effective	IG: Baseline (65.1±12,3) to End (67.3±10.3) and CG: Baseline (66.9±7.9) to End (63.8±9.3); p=0,048	MODERATE	Moderate	Strong	Moderate	Weak	Strong	Moderate
	Umanodan R, et al. 2013	Effects of Computer-based Stress Management Training on Psychological Well-being and Work Performance in Japanese Employees: A Cluster Randomized Controlled Trial	CLUSTER RCT	Japan	n= 263 (I=142; C=121)	To develop a computerbased SMT program and evaluate its effectiveness on employees’ psychological well-being (i.e., (lower) psychological distress, work engagement, and job satisfaction), and work performance	Psychological distress, job satisfaction, work engagement, and work performance	Manufacturing workers	Sedentary	I=39.7y / C=38.0y	No	6-week	Counseling	Stress management, behavioural, communication and cognitive techniques	No	web	30 minute/session	6 Sessions	Individual	computer	work hours	Training program to streess management by a computer-based SMT program consisted of: 1) behavioral techniques, 2) communication techniques, and 3) cognitive techniques. Participants learned these skills in a 2-phased approach, which consisted of a skill acquisition phase and a practice phase. The skill acquisition phase focused on improving participants’ understanding of each skill. Through selfm…	performance	Work performance: HPQ	Non-effective	No significant effects. I:5.8 (2.01) to 5.9 (1.75), C:5.5(2.02) to 5.5 (1.91); p=0.468	MODERATE	Moderate	Strong	Moderate	Weak	Strong	Moderate
	van der Klink JJL, 2003	Reducing long term sickness absence by an activating intervention in adjustment disorders: a cluster randomised controlled design.	CLUSTER RCT	Netherlands	n=192 (i:109; n:83)	To lower the intensity of syntoms, to increase psychological resources and to decrease sickness absence	Return to work and sickness absence	Postal and telecom services	non-sedentary	i: 39 y; c: 42 y	sickckess absence	3-month (9-month and 12-month follow-up)	Counseling	Multiple cognitive-behavioral	No	face-to-face	90 minutes	5-6 consultations in the first six-week of sickness + minimum 3 contacts with company management in the first three months + 1 session prescribed after work resumption	Individual	Occupational physician (occupational physician/psychologist, psychologist/therapist, experienced general practititioner/researcher on emotional distress, and a psychiatrist.	ns	Four or five consultations during the first six weeks of sickness leave with total length offer these sessions of at least 90 minutes. Moreover, minimum 3 contacts with company management in the first three months and, 1 session prescribed after work resumption. In this sessions patients were stimulated to do more non-demanding daily activities, draw up an inventory of stressors and to develop a …	absenteeism	Time to partial and to full retunr to work Duration of sickness leave Incidence of recurrence in the year following full return to work Prevalence rate of return to work at 3 and 12 months	Effective	Time to return to work was significantly shorter in the intervention group compared to control group (IG: 78% vs. CG: 63%; p=0.02). Duration of sickness leave in days (mean (Confidence Interval): IG: 49 (CI 43 to 55) vs. CG: 70 (CI 58 to 82); p<0.01).	MODERATE	Strong	Strong	Moderate	Weak	Moderate	Weak
	VanBerkel 2014 and VanDongen 2016	Effectiveness of a worksite mindfulness-related multi-component health promotion intervention on work engagement and mental health: Results of a randomized controlled trial	RCT	Netherlands	n= 257 (I= 129; C= 128)	To evaluate the effectiveness of a worksite mindfulness-related multicomponent health promotion intervention on work engagement, mental health, need for recovery and mindfulness.	Work engagement	Researchers	Sedentary	>18-65y	No	6-month (12-month follow-up)	Education	Mindfulness	Yes	face-to-face + virtual	90-min/session + virtual	8 presential sessions + 8 weeks of virtual e-coaching	Group	mindfulness trainers	outsite working hours	8 weeks (1 session/week) of mindfulness training + homework activities and discussion of homework activities in pairs + intranet webpage with all intervention material (suggestions for lunch walking routes) + 8 week of e-coaching trajectory to continue the implementation of mindfulness principles + free fruit and vegetable at worksite over 6 months	performance, work ability	Work engagement/performance: Utrecht Work Engagement Scale (UWES). Work ability: Work Ability Index (WAI)	Non-effective	At 6-month: No significant effects were observed after six months for work engagement (ME=-0,1 95%CI -0,1-0,2). At 12 months: Significantly difference between groups in the work performance in favor to control group (0.19 points, 95% CI: -0.38 to -0.01). No significant effects were observed after 12 months for work ability (-0,34; 95% CI: -0.84 to 0.17)).	MODERATE	Strong	Strong	Weak	Moderate	Moderate	Strong
	vandenHeuvel 2003	Effects of software programs stimulating regular breaks and exercises on work-related neck and upper-limb disorders.	RCT	Netherlands	n=219 (I1:79, I2:66; C:74)	To assess the effects on work-related neck and upper-limb disorders	Perceived overall recovery from complaints	Officers	Sedentary	18-50 y	No	8-week	Counseling	Rest breaks	No	online	Workday	40 sessions	Individual	The computer send signals on the screen to take a rest break, and in the second intervention recommend some physical exercises to do it over the rest break.	work-hours	In the first group of intervention, the individuals received a signal of the screen to take a rest break of 5 minutes after each period of continuos computer usage of 35 minutes, and a microbreak of 7 seconds alter each period of continuos computer usage of 5 minutes. The computer was blocked, and it is activated automatically after the break. In the second intervention, these breaks were reinfor…	absenteeism, productivity	Sick leave: self-reported sick-leave (asked about if they had been on sick leave as a result of their complaints during the last 3 months). And, the estimation of number of days of sick leave. Productivity: mean number of key strokes per day.	Non-effective	Sick leave (no change). I1:-2,5; I2: -4,6; C:-4,1 (p>0,05). Productivity (number of key strokes). I1:6460*; I2:6034; C:5351. *<0,05 differed from control group.	WEAK	Weak	Strong	Weak	Weak	Weak	Strong
	Viester 2015	The effect of a health promotion intervention for construction workers on work-related outcomes: results from a randomized controlled trial.	RCT	Netherlands	n=314 (i: n=162; c: n=152)	To investigate the effects of a worksite health promotion intervention on musculoskletal syntoms, physical functioning, work ability, work-related vitality, work performance and sickness absence	musculoskletal syntoms, physical functioning, work ability, work-related vitality, work performance and sickness absence	construction workers (blue collars)	non-sedentary	46.6 y (i: 46.3 y; c: 47.0 y	No	4-month (12-month follow-up)	Multicomponent	AF, diet	No	telephone and face-to-face	Face-to-face: 60 min Calls: 10-30 min.	6 telephone calls and 3 face-to-face	Individual	personal health coaches	work-hours	Tailored lifestyle information, lifestyle coaching sessions, exercise instructions, and VIP toolbox (overview, waist circumference measuring tape, pedometer, BMI card, calorie guide, healthy recipes and lifestyle knowledge test.	work ability, performance, absenteeism	work ability: work ability index work performance: WHO-HPQ	Non-effective	Work performance (p=0.656): baseline: i=7.6±1.1; c=7.9±1.0 12 months: i=7.5±1.4; c=7.6±1.4 work ability (p=0.348): baseline: i=40.6±5.3; c=40.8±4.9 12 months: i=41.3±4.4; c=40.9±5.1	WEAK	Weak	Strong	Strong	Weak	Moderate	Strong
	Viikari-Juntura 2012	Return to work after early part-time sick leave due to musculoskeletal disorders: A randomized controlled trial	RCT	Finland	n=62 (i: n=31; c: n=31)	To assess the effects of early part-time leave on return to work and sickness absence	Return to work and and sickness absence	heaclth worjers and meat-processing industry and call centers	differ among participants	18-60 y	Musculoskeletal disorders	12-month	Organizational	Recommendation of reduce daily workload	No	face-to-face	no	No sessions	no	physician	work-hours	Workload reduced by restricting work time. The recommendation was to reduce daily working time by about half and this was achieved in most cases. In some cases, remaining work tasks were modificed to control exacerbation of activity-related symptoms. The physicians gave the patient a fit note, indicatiing the duration of partial work disability.	absenteeism	Absenteeism: numbers of sickness absence days	Non-effective	The proportion of sickess absence days decreased in both study groups during the first three months of the follow-up period and increased thereafter. The proportion of sickness absence days was lower in the intervention than the control group throughout the follow-up period.	WEAK	Strong	Strong	Weak	Weak	Weak	Strong
	von Thiele Schwarz 2008	Health-related effects of worksite interventions involving physical exercise and reduced workhours	RCT	Sweden	n= 177 women (i: n=62; ii: n=50; R: n=65)	To investigate the health-related effects of physical exercice and reduced work-hours	Physical activity and health-related outcomes	health workers (dentistry)	Sedentary	46.6 y	No	12-month	Multicomponent	(i) physical-exercise group, (ii) reduced-workhours group	No	face-to-face	___	___	ns	___	work-hours	(i) 2.5 weekly hours mandatory physical-exercise on 2 days / (ii) full-time weekly hours were reduce from 40h/week to 37.5 h/week	work ability	Work ability: work ability index (WAI)	effective	(i) before: 8.13±1.72; 12 months: 8.34±1.34 (ii) before: 7.89±1.94; 12 months: 8.09±1.52 Reference group before: 8.49±1.42; 12 months: 7.59±2.27 p=0,35 intervention 1 comparing to the reference, and p= 0.01 intervention 2 comparing to the reference	WEAK	Strong	Strong	Weak	Weak	Weak	Strong
	Zavanela 2012	Health and fitness benefits of a resistance training intervention performed in the workplace.	RCT	Brasil	n= 132 (I= 60; C= 72)	To influence positively the health and fitness levels, and to reduce absenteeism	Health and fitness levels	Bus driver	Sedentary	>18-65y	No	24-week + 12-week of follow-up	Physical activity	AF	No	face-to-face	ns	3 or 4 training session/week over 12 weeks	Group	fitness professionals	ns	Resistence exercise program. The intervention consist of 3 training session a week (0 to 8-week) and 4 training session a week (9 to 24 week). The resistance training intervention consist of 3 or 4 training session a week, depends on the week in the gymnasium with free weights and resistance machines.	absenteeism	Absenteeism: A full day off scheduled work because of unforeseen sickness or illness	Effective	Rate of absenteeism (mean ± SD): 24-weeks (CG: 0.69±1.03 and IG: 0.17±0.33; p<0.05), and in 12-month follow-up (CG: 0.50±0.46 and IG: 0.24±0.32; p<0.05).	WEAK	Weak	Strong	Weak	Weak	Moderate	Weak
	Zołnierczyk-Zreda 2016	Mindfulness-based stress reduction for managers: A randomized controlled study	RCT	Poland	n= 144 (I=78; C=66)	To examine the potential for work-related stress management using mindfulness-based stress reduction	Woek-related stress	Middle managers employees of insurance companies, banks and advertising agencies	differ among participants	>26y	No	8-week	Counseling	Meditation training	Yes (daily homework exercices of meditation practices) recommending 20 min/ 6 days a week)	face-to-face	180 min/session + 1 session of 7 hours + 1 session follow-up	10 session	Group and Individual	trainer	ns	8 session of 180min (each session included a range of guided meditative practices) + 1 session of 7 hours (oral instructions of mindfull) + individual follow-up session per each participant (participants were invited to express their experiences of the exercices)	absenteeism	Absenteeism: Question of "For how many days were you absent from your job due to sickness during the past 3 months?	Effective	A significant interaction with time × group was found for sickness absence (F (1,140) = 30.2, P < 0.001, d diff = 0.98). Univariate analysis revealed that participants in the MBSR group experienced a greater reduction in sickness absence levels (F(1,140) = 67.3, P < 0.001), than did those in the control group.	WEAK	Strong	Strong	Weak	Weak	Weak	Strong
